# Supplementary material for: Proteomic profiling of proteins in the dorsal horn of the spinal cord in dairy cows with chronic lameness
Source: PLoS One. 2020 Jan 28;15(1):e0228134. doi: 10.1371/journal.pone.0228134 (PMC6986711; doi:10.1371/journal.pone.0228134)
Supplement: S1 Data — (XLSX) [file pone.0228134.s001.xlsx]

## Sheet: Hoja1
		Proteins			Unique Peptide Count
					Lame Cows	Non-lame Cows
		Albumin	ALBU_BOVIN	ALB	14.25	13
		Dihydropyrimidinase-related protein 2	528959240	DPYSL2	12	7.33333
		Glyceraldehyde 3-phosphate Dehydrogenase	694270100	GAPD	6.5	3.33333
		Hemoglobin beta Bali	223864		8.75	7.33333
		Hemoglobin chain C	97724899		4.75	3.83333
		Hemoglobin fetal subunit beta	62460494	HBG	1.75	1.16667
		Myelin basic protein	741972060	MBP	8	4.5
		Ubiquitin carboxyl-terminal hydrolase	528952847	UCHL1	3.25	1.16667
		4-aminobutyrate aminotransferase, mitochondria	125991950	ABAT	4	1
		4-trimethylaminobutyraldehyde dehydrogenase	114051782	ALDH9A1	3.5	0.833333
		78 kDa glucose-regulated protein	115495027	GRP78	3	0
		Acyl-CoA-binding protein	ACBP_BOVIN	DBI	6.75	3.2
		Cdc42	7245833	CDC42	2.75	0
		Acetyl-CoA acetyltransferase, mitochondrial	114050959	ACAT1	3.66667	0
		Aconitate hydratase	27806769	ACO2	12	2.8
		AHNAK2	983004191	AHNAK2	3.75	0.2
		Aldehyde dehydrogenase, mitochondrial	115496214	ALDH2	2.5	0.5
		Aldose reductase	113594	AKR1B1	2	0
		Alpha-aminoadipic semialdehyde dehydrogenase	296485604	ALDH7A1	3	0
		Arylsulfatase B precursor	155372077	ARSB	3.75	0.5
		Aspartate aminotransferase, cytoplasmic	29135295	GOT2	6.75	0.6
		Aspartate aminotransferase, mitochondrial	27807377	GOT1	5.25	1.5
		ATP-citrate synthase	82697335	ACLY	6.33333	1
		Dihydrolipoyl dehydrogenase, mitochondria	329663954	DLD	5	0.333333
		Dihydropyrimidinase-related protein 1	741930532	CRMP1	1	0
		Dihydropyrimidinase-related protein 3	155371867	DPYSL3	4	1
		Enolase 1	296479148	ENO1	2.75	1.83333
		Enolase 2	528950986	ENO2	21.25	12.6667
		Enolase 3	77736349	ENO3	1	1
		Fascin	78045491	FSCN1	3.5	1
		Galectin-1	999589	LGALS1	4.75	2.33333
		Glutathione S-transferase P	29135329	GSTP1	3	1.5
		Heat shock 70 kDa protein 1	529003643	HSPA1L	6	0
		Heat shock 70 kDa protein 4	166795319	HSPA4	2.66667	1
		Heat shock 70 kDa protein 6	297472417	HSPA6	1.25	0
		Heat shock cognate 71 kDa protein	296480084	HSPA8	13	1
		Heat shock protein HSP 90-alpha	60592792	HSP90AA1	4.75	0.333333
		Heat shock-related 70 kDa protein 2	296482938	HSPA2	1	0
		Hexokinase-1	60592784	HK1	4.66	0
		Hyaluronan and proteoglycan link protein 2	528942294	HAPLN2	5.25	0.25
		L-isoaspartate(D-aspartate) O-methyltransferase	296483921	PCMT1	2	0.333333
		Microtubule-associated protein 1A	741967576	MAP1A	4	0
		Microtubule-associated protein 1B	329663571	MAP1B	7.25	0
		N(G),N(G)-dimethylarginine dimethylaminohydrolase	156121049	DDAH1	5.75	1.83333
		Peroxiredoxin-1	296488840	PRDX1	1.25	0
		Peroxiredoxin-4	27806085	PRDX4	4.75	2
		Phosphoglucomutase-1	116004023	PGM1	4.75	1.83333
		Pyridoxal phosphate phosphatase	78045487	PDXP	3	0
		Rab GDP dissociation inhibitor alpha	27806617	GDI1	4	0
		Rab GDP dissociation inhibitor beta	76253900	GDI2	2.5	0.666667
		retinal dehydrogenase 1	27806321	ALDH1A1	5	0.5
		Stress-70 protein, mitochondrial	77735995	HSPA9	5.66667	0
		Stress-induced-phosphoprotein 1	296471478	STIP1	3.5	0
		Superoxide dismutase [Cu-Zn]	SODC_BOVIN	SOD1	3.75	1.66667
		Tenascin	528959916	TNC	5	0
		Transferrin	602117	TF	3.5	1
		Transketolase	148744821	TKT	5	1.6
		Versican	296485061	VCAN	7.5	2.66667
		Zeta-crystallin	4097831	CRYZ	3	0
